# Supplementary material for: Dense, continuous membrane labeling and expansion microscopy visualization of ultrastructure in tissues
Source: Nat Commun. 2025 Feb 12;16:1579. doi: 10.1038/s41467-025-56641-z (PMC11821914; doi:10.1038/s41467-025-56641-z)
Supplement: Supplementary file 11 — Source Data [file 41467_2025_56641_MOESM11_ESM.zip]

Archive with 5 entries (5 files):
- Source Data Fig. 2.xlsx
- Source Data Fig. 3.xlsx
- Source Data Fig. 5.xlsx
- Source Data Fig. 6.xlsx
- Source Data Fig. 7.xlsx
