# Supplementary material for: Dense, continuous membrane labeling and expansion microscopy visualization of ultrastructure in tissues
Source: Nat Commun. 2025 Feb 12;16:1579. doi: 10.1038/s41467-025-56641-z (PMC11821914; doi:10.1038/s41467-025-56641-z)
Supplement: Supplementary file 11 — Source Data [file 41467_2025_56641_MOESM11_ESM.zip › Source Data Fig. 2.xlsx]

## Sheet: Fig. 2f,g
Source data for expansion factor and resolution analysis
Fig. 2f
4.21249
3.99682
4.01143
4.16354
4.11249
Fig. 2g
60.851
62.57
61.065
59.351
62.463
