# Supplementary material for: Dense, continuous membrane labeling and expansion microscopy visualization of ultrastructure in tissues
Source: Nat Commun. 2025 Feb 12;16:1579. doi: 10.1038/s41467-025-56641-z (PMC11821914; doi:10.1038/s41467-025-56641-z)
Supplement: Supplementary file 11 — Source Data [file 41467_2025_56641_MOESM11_ESM.zip › Source Data Fig. 3.xlsx]

## Sheet: Fig. 3
Source data for ultrastructure preservation and continuity analysis
Fig. 3g				Fig. 3i				Fig. 3k				Fig. 3o
n	diameter (micron)			n	diameter (micron)			n	diameter (micron)			trace1		trace2		trace3		trace4		trace5
1	0.182			1	0.506			1	0.268			Distance_(pixels)	Gray_Value	Distance_(pixels)	Gray_Value	Distance_(pixels)	Gray_Value	Distance_(pixels)	Gray_Value	Distance_(pixels)	Gray_Value
2	0.159			2	0.422			2	0.214			0	1493.75	0	1262	0	1618.33	0	1940.42	0	1972.89
3	0.191			3	0.453			3	0.275			1	1626.75	1	1368.61	1	1526.53	1	1823.65	1	1920.43
4	0.215			4	0.239			4	0.257			2	1691.75	2	1513.73	2	1424.56	2	1760.95	2	2003.45
5	0.19			5	0.533			5	0.25			3	1728.27	3	1493.7	3	1298.56	3	1678.65	3	1925.34
6	0.174			6	0.824			6	0.257			4	1804.13	4	1704.36	4	1407.19	4	1580.07	4	1831.75
7	0.153			7	0.56			7	0.267			5	1878.6	5	1409.93	5	1562.42	5	1522.57	5	1709
8	0.213			8	0.347			8	0.265			6	1938.9	6	1427.64	6	1684	6	1491.49	6	1666.01
9	0.191			9	0.515			9	0.213			7	1763.31	7	1387.62	7	1608.56	7	1489.44	7	1833.43
10	0.188			10	0.513			10	0.239			8	1614.88	8	1403.87	8	1645.25	8	1496.71	8	1899.36
11	0.138			11	0.459			11	0.243			9	1475.4	9	1424.36	9	1726.95	9	1662.18	9	1864.15
12	0.168			12	0.374			12	0.243			10	1528.9	10	1457.11	10	1724.7	10	1733.79	10	1765.18
13	0.164			13	0.704			13	0.3			11	1593.65	11	1504.25	11	1780.13	11	1630.92	11	1731.58
14	0.176			14	0.751			14	0.262			12	1783.53	12	1468.08	12	1803.57	12	1685.23	12	1685.92
15	0.239			15	0.304			15	0.246			13	1822.33	13	1279.44	13	1826.47	13	1649.36	13	1558.48
16	0.192			16	0.775			16	0.201			14	1720.76	14	1377.63	14	1986.2	14	1625.33	14	1396.8
17	0.251			17	0.802			17	0.169			15	1652.05	15	1534.06	15	2053.97	15	1547.38	15	1356.4
				18	0.751			18	0.261			16	1712.26	16	1609.67	16	1958.6	16	1608.99	16	1476.87
				19	0.802			19	0.249			17	1836.27	17	1576.97	17	1755.5	17	1643.82	17	1510.62
				20	0.56							18	1881.31	18	1718.58	18	1549.23	18	1749.11	18	1661.9
				21	0.431							19	1952.98	19	1582.24	19	1561.17	19	1826.51	19	1667.55
												20	1813.08	20	1635.81	20	1840.12	20	1929.69	20	1706.17
												21	1748.8	21	1676.23	21	1941.68	21	1864.63	21	1749.85
												22	1539.34	22	1905.63	22	1909.99	22	1553.43	22	1875.47
												23	1385.24	23	1975.88	23	1726.46	23	1275.38	23	1806.93
												24	1354.44	24	2053	24	1657.28	24	1143.53	24	1799.52
												25	1119.75	25	1917.36	25	1615.21	25	1193.49	25	1760.92
												26	1231.01	26	1832.2	26	1752.14	26	1213.32	26	1787.69
												27	1157.43	27	1876.21	27	1954.96	27	1282.71	27	1706.35
												28	1060.23	28	1942.95	28	1989.99	28	1308.06	28	1697
												29	1246.45	29	1952.06	29	1954.64	29	1116.1	29	1692.42
												30	1304.28	30	1911.11	30	1914.3	30	1144.42	30	1639.69
												31	1543.52	31	1879.91	31	1803.4	31	1197.36	31	1601.78
												32	1519.3	32	1913.51	32	1711.88	32	1253.51	32	1543.65
												33	1682.99	33	1779.08	33	1766.1	33	1564.2	33	1496.5
												34	1553.25	34	1932.36	34	1903.52	34	1732.04	34	1441.83
												35	1534.11	35	1757.54	35	2020.86	35	1566.52	35	1412.88
												36	1496.23	36	1771.99	36	2081.25	36	1281.16	36	1400.45
												37	1602.13	37	1721.3	37	2036.72	37	1158.41	37	1443.09
												38	1697.18	38	1565.07	38	1839.44	38	1164.62	38	1434.42
												39	1729.14	39	1438.55	39	1693.56	39	1183.28	39	1335.98
												40	1818.41	40	1440.89	40	1707.87	40	1406.04	40	1442
												41	1837.47	41	1666.13	41	1785.08	41	1675.8	41	1479.54
												42	1820.83	42	1858.83	42	1736	42	1733.5	42	1562.89
												43	1732.83	43	1929.25	43	1588.42	43	1724.64	43	1496.24
												44	1784.19	44	2124.61	44	1549	44	1792.54	44	1489.67
												45	1886.04	45	2421.36	45	1570.75	45	1713.66	45	1522.47
												46	1922.71	46	2685.96	46	1670.42	46	1736.34	46	1548.52
												47	1854.63	47	2845.43	47	1777.42	47	1742.98	47	1575.55
												48	1822.37	48	2401.51	48	1687.17	48	1743.43	48	1655.91
												49	1818.71	49	1955.17	49	1573.33	49	1684.5	49	1537.21
												50	1716.75	50	1624.09	50	1626.33	50	1609.17	50	1441.95
												51	1531.92	51	1350.07	51	1769.25	51	1648.83	51	1442.61
												52	1532.05	52	1337.38	52	1832.58	52	1682.83	52	1474.7
												53	1669.3	53	1607.08	53	1806.92	53	1630.03	53	1499.17
												54	1722.35	54	1709.67	54	1872.83	54	1633.58	54	1572
												55	1632.61	55	1673.04	55	1985.67	55	1658.93	55	1602.95
												56	1660.34	56	1507.6	56	1934.75	56	1567.9	56	1652
												57	1608.94	57	1370.04	57	1800.58	57	1533.46	57	1519.47
												58	1571.75	58	1337.92	58	1712.08	58	1448.51	58	1389.23
												59	1533.02	59	1052.07	59	1715.92	59	1374.43	59	1340.31
												60	1213.34	60	1208.08	60	1810.5	60	1335.42	60	1293.67
												61	1433.04	61	1259.84	61	1997.08	61	1247.87	61	1429.33
												62	1645.28	62	1577.95	62	2138.33	62	1341.32	62	1364.25
												63	1367.55	63	1889.27	63	2090.58	63	1429.73	63	1432.37
												64	1375.95	64	1627.32	64	2017.92	64	1527.37	64	1350.2
												65	1453.42	65	1729.14	65	1970	65	1674.93	65	1219.36
												66	1523.01	66	1601.41	66	1909.42	66	1625.09	66	1375.35
												67	1695.64	67	1674.4	67	1831.58	67	1713.17	67	1561.28
												68	1556.92	68	1842.45	68	1626.19	68	1652.67	68	1430.32
												69	1723.75	69	1771.83	69	1537.66	69	1666.79	69	1468.91
												70	1799.43	70	1867.83	70	1471.32	70	1637.5	70	1528.66
												71	1759.72	71	1892.9	71	1471.17	71	1543.61	71	1490.47
												72	1526.1	72	1884.97	72	1548.81	72	1504.59	72	1447.91
												73	1491.92	73	1951.07	73	1632.63	73	1678.16	73	1522.24
												74	1383.01	74	1825.12	74	1615.48	74	1810.59	74	1664.31
												75	1565.56	75	1623.94	75	1645.33	75	1769.78	75	1672.03
												76	1721.33	76	1629.2	76	1492	76	1633.05	76	1511.37
												77	1454.46	77	1377.64	77	1523.93	77	1606.04	77	1485.63
												78	1420.72	78	1135.72	78	1441.17	78	1657.08	78	1412.56
												79	1231.22	79	1287.5	79	1388.67	79	1734.21	79	1321.6
												80	1336.91	80	1190.77	80	1369.3	80	1715.03	80	1230.04
												81	1423.92	81	1160.41	81	1230.72	81	1647.78	81	1249.59
												82	1385.47	82	1467.45	82	1269.04	82	1485.64	82	1364.35
												83	1456	83	1539.33	83	1421.36	83	1396.71	83	1504.31
												84	1636.28	84	1521.41	84	1573.95	84	1402.1	84	1496.23
												85	1622.87	85	1325.97	85	1708.15	85	1560.4	85	1572.7
												86	1681.91	86	1451.17	86	1837.2	86	1671.93	86	1545.12
												87	1626.15	87	1445.62	87	1881.56	87	1657.7	87	1589.52
												88	1651.92	88	1330.49	88	1600.71	88	1585.13	88	1566.85
												89	1839.79	89	1381.91	89	1481.4	89	1474.8	89	1456.17
												90	1909.82	90	1431.8	90	1315.76	90	1493.66	90	1467.56
												91	1797.7	91	1646.86	91	1325.4	91	1579.9	91	1492.98
												92	1660.63	92	1802.75	92	1474.77	92	1528.78	92	1462.63
												93	1560.12	93	1849.05	93	1540.3	93	1392.12	93	1525.06
												94	1503.09	94	1922.18	94	1470.93	94	1340.26	94	1562.82
												95	1462.98	95	1917.94	95	1297.59	95	1367.06	95	1573.64
												96	1483.75	96	1795.35	96	1213.88	96	1510.88	96	1571.07
												97	1554.7	97	1761.12	97	1198.03	97	1638.83	97	1503.38
												98	1644.34	98	1636.5	98	1373.29	98	1794.51	98	1421.42
												99	1746.9	99	1513.3	99	1484.69	99	1808.23	99	1364.92
												100	1747.22	100	1486.71	100	1446.63	100	1602.52	100	1305.69
												101	1689.27	101	1475.95	101	1454.01	101	1699	101	1351.9
												102	1734.5	102	1608.76	102	1516.41	102	1798.69	102	1530
												103	1860.03	103	1523.17	103	1510.95	103	1768.91	103	1679.11
												104	1997.05	104	1441.83	104	1418.51	104	1719.16	104	1651.28
												105	2047.63	105	1397.66	105	1371.98	105	1816.28	105	1456.08
												106	2135.72	106	1419.42	106	1361.93	106	1709.55	106	1397.29
												107	2034.5	107	1573.68	107	1407.86	107	1662.55	107	1390.22
												108	1998.47	108	1673.17	108	1460.39	108	1712.51	108	1427.27
												109	1684.68	109	1791.81	109	1632.61	109	1730.87	109	1386.11
												110	1512.06	110	1903.74	110	1737.36	110	1747.27	110	1344.52
												111	1388.7	111	1758.57	111	1692.15	111	1714.17	111	1384.83
												112	1555.39	112	1558.49	112	1708.58	112	1698.57	112	1454.82
												113	1697.23	113	1506.12	113	1769.17	113	1668.36	113	1526.9
												114	1586.18	114	1514.93	114	1763.42	114	1552.49	114	1503.96
												115	1525.42	115	1536.42	115	1734.33	115	1571.1	115	1368.95
												116	1558.43	116	1537.04	116	1651.75	116	1574.2	116	1326.25
												117	1659.2	117	1413.93	117	1535.42	117	1759.42	117	1360.51
												118	1812.17	118	1317.56	118	1399.83	118	1773.68	118	1447.76
												119	1985.87	119	1133.59	119	1384.83	119	1776.86	119	1401.5
												120	2057.1	120	1421.81	120	1511	120	1654.35	120	1318.6
												121	1877.43	121	1241.54	121	1665.92	121	1419.36	121	1285.7
												122	1649.05	122	1131.35	122	1767.67	122	1240.08	122	1330.42
												123	1596.15	123	1098.13	123	1785.67	123	1223.75	123	1490.47
												124	1759.73	124	930.774	124	1767.08	124	1373.6	124	1675.92
												125	1697.1	125	1002.57	125	1679.5	125	1429.9	125	1759.78
												126	1593.51	126	1268.03	126	1675.08	126	1531.96	126	1618.85
												127	1573.86	127	1265.6	127	1568.85	127	1696.71	127	1639.07
												128	1402.15	128	1127.47	128	1527.82	128	1776.28	128	1615.46
												129	1464.25	129	1356.5	129	1479.8	129	1765.5	129	1472.03
												130	1531.6	130	1303.64	130	1353.63	130	1615.36	130	1464.39
												131	1562.63	131	1188.03	131	1360.23	131	1527.41	131	1560.22
												132	1475.51	132	1380.23	132	1402.57	132	1378.19	132	1685.15
												133	1342.54	133	1634.11	133	1426.9	133	1546.22	133	1765.65
												134	1284.38	134	1857.89	134	1222.02	134	1678.53	134	1889.66
												135	1449.7	135	1913.58	135	1170.26	135	1652.68	135	1801.93
												136	1592.84	136	1921.06	136	1214.8	136	1805.86	136	1921.08
												137	1675.94	137	2069.72	137	1335.51	137	1736.75	137	1929.32
												138	1648.13	138	2021.36	138	1322.4	138	1725.41	138	1717.45
												139	1591.45	139	1946.64	139	1311.82	139	1606.16	139	1603.39
												140	1673.8	140	1945.23	140	1271.58	140	1639.07	140	1506.43
												141	1654.81	141	1929.36	141	1374.05	141	1586.46	141	1604.69
												142	1694.88	142	2072.57	142	1413.93	142	1506.12	142	1547.75
												143	1635.4	143	1902.57	143	1333.59	143	1567.56	143	1492.96
												144	1577.62	144	1727.72	144	1229.07	144	1449.94	144	1552.47
												145	1639.86	145	1627.57	145	1289.18	145	1498.68	145	1652.17
												146	1598.64	146	1550.21	146	1343.65	146	1595.57	146	1860.76
												147	1505.14	147	1579.76	147	1266.41	147	1611.5	147	1874.4
												148	1411.17	148	1718.52	148	1090.1	148	1697.65	148	1683.82
												149	1351.5	149	1651.04	149	1116.55	149	1514.06	149	1416.08
												150	1520.5	150	1655.21	150	1215.5	150	1404.4	150	1239.94
												151	1679.5	151	1722.37	151	1283.17	151	1178.05	151	1219.39
												152	1657.07	152	1740.42	152	1406.25	152	1158.62	152	1271.17
												153	1675.04	153	1675.01	153	1516.21	153	1073.24	153	1429.97
												154	1668.97	154	1581.58	154	1521.52	154	1237.4	154	1426.85
												155	1619.43	155	1524.29	155	1528.06	155	1483.67	155	1524.13
												156	1578.6	156	1461.17	156	1498.93	156	1470.99	156	1446.17
												157	1559.84	157	1520.36	157	1422.25	157	1570.52	157	1530.28
												158	1429.21	158	1586.67	158	1359.45	158	1430.32	158	1465.6
												159	1266.83	159	1793.55	159	1400.09	159	1258.57	159	1519.43
												160	1225.17	160	1831.27	160	1353.42	160	1204.84	160	1497.32
												161	1144.15	161	1847.66	161	1454.04	161	1189.1	161	1584.9
												162	1237.03	162	1837.98	162	1609.57	162	976.374	162	1433
												163	1338.6	163	1730.77	163	1555.67	163	1291.9	163	1610.53
												164	1513	164	1656.49	164	1587.2	164	1274.89	164	1615.33
												165	1786.82	165	1766.11	165	1544.71	165	1274.92	165	1494.4
												166	1787.85	166	1756.79	166	1652.59	166	1384.79	166	1566.06
												167	1695.62	167	1835.15			167	1253.9
												168	1602.75	168	1972.3			168	1315.62
												169	1568.23	169	1831.27			169	1222.27
												170	1632.65	170	1771.05			170	1100.87
												171	1739.31	171	1750.09			171	1318.31
												172	1771.7	172	1720.82			172	1326.83
												173	1618.94	173	1659.88			173	1005.04
												174	1542.62	174	1671.07			174	922.5
												175	1572.34	175	1572.1			175	994.038
												176	1454.25	176	1544.19			176	1270.6
												177	1441.69	177	1786.34
												178	1583.62	178	1836.39
												179	1577.28	179	1809.07
												180	1527.91	180	1879.43
												181	1278.5	181	1991.5
														182	1957.64
														183	1796.5
