# Supplementary material for: Dense, continuous membrane labeling and expansion microscopy visualization of ultrastructure in tissues
Source: Nat Commun. 2025 Feb 12;16:1579. doi: 10.1038/s41467-025-56641-z (PMC11821914; doi:10.1038/s41467-025-56641-z)
Supplement: Supplementary file 11 — Source Data [file 41467_2025_56641_MOESM11_ESM.zip › Source Data Fig. 5.xlsx]

## Sheet: Fig. 5e
Source data for segmentation analysis
Fig. 5e	n=1	n=2	n=3	n=4	n=5
Cell body	0.9702	0.9955	0.998
Dendrities	0.9391	0.944107	0.9361	0.9361
myelinated axons	0.943366	0.966939	0.930277	0.943706	0.943706
unmyelinated axons	0.936936	0.865553	0.953454	0.825633	0.870373
	mean	std
Cell body	0.9879	0.0153795
Dendrities	0.939769	0.0040452
myelinated axons	0.945599	0.0132506
unmyelinated axons	0.89039	0.0532791
