# Supplementary material for: Dense, continuous membrane labeling and expansion microscopy visualization of ultrastructure in tissues
Source: Nat Commun. 2025 Feb 12;16:1579. doi: 10.1038/s41467-025-56641-z (PMC11821914; doi:10.1038/s41467-025-56641-z)
Supplement: Supplementary file 11 — Source Data [file 41467_2025_56641_MOESM11_ESM.zip › Source Data Fig. 6.xlsx]

## Sheet: Fig. 6c,f
Fig. 6c,f	n=1	n=2	n=3
myelinated axons	0.9945	0.9984	0.9911
unmyelinated axons	0.9985	0.9951	0.9873
	mean	std
myelinated axons	0.994667	0.00365285
unmyelinated axons	0.993633	0.00574224
