# Supplementary material for: Dense, continuous membrane labeling and expansion microscopy visualization of ultrastructure in tissues
Source: Nat Commun. 2025 Feb 12;16:1579. doi: 10.1038/s41467-025-56641-z (PMC11821914; doi:10.1038/s41467-025-56641-z)
Supplement: Supplementary file 11 — Source Data [file 41467_2025_56641_MOESM11_ESM.zip › Source Data Fig. 7.xlsx]

## Sheet: Fig. 7c,f
Source data for umExM+SACD and iterative form of umExM resolution analysis
Fig. 7c		Fig. 7f
35.601		42.095
32.045		32.327
33.35		35.363
31.057		34.107
36.951		39.221
		32.645
